# Supplementary material for: The Pericardium Cells Junctions Are a Target for Autoantibodies of Patients Affected by a Variant of Endemic Pemphigus Foliaceus in El Bagre and Surrounding Municipalities in Colombia, South America
Source: Diagnostics (Basel). 2025 Apr 10;15(8):964. doi: 10.3390/diagnostics15080964 (PMC12025448; doi:10.3390/diagnostics15080964)
Supplement: Supplementary file 1 [file diagnostics-15-00964-s001.zip]

Archive with 1 entries (1 files):
- diagnostics-3517402-supplementary.pdf
